# Supplementary material for: Effects of Supplementing Rumen-Protected Glutathione on Lactation Performance, Nutrients, Oxidative Stress, Inflammation, and Health in Dairy Cows During the Transition Period
Source: Vet Sci. 2025 Jan 23;12(2):84. doi: 10.3390/vetsci12020084 (PMC11860859; doi:10.3390/vetsci12020084)
Supplement: Supplementary file 1 [file vetsci-12-00084-s001.zip]

Archive with 1 entries (1 files):
- vetsci-3413172-supplementary.pdf
